# Supplementary material for: Assessing Psychological Morbidity in Cancer-Unaffected BRCA1/2 Pathogenic Variant Carriers: A Systematic Review
Source: Curr Oncol. 2023 Mar 25;30(4):3590–608. doi: 10.3390/curroncol30040274 (PMC10136916; doi:10.3390/curroncol30040274)
Supplement: Supplementary file 1 [file curroncol-30-00274-s001.zip]

Archive with 1 entries (1 files):
- curroncol-2223245-supplementary.xlsx
