# Supplementary material for: Assessing Psychological Morbidity in Cancer-Unaffected BRCA1/2 Pathogenic Variant Carriers: A Systematic Review
Source: Curr Oncol. 2023 Mar 25;30(4):3590–608. doi: 10.3390/curroncol30040274 (PMC10136916; doi:10.3390/curroncol30040274)
Supplement: Supplementary file 1 [file curroncol-30-00274-s001.zip › curroncol-2223245-supplementary.xlsx]

## Sheet: AXIS Evaluation
Study	Introduction	Methods										Results					Discussion		Others		AXIS Rating/20
	1 Were the aims/objectives of the study clear?	2 Was the study design appropriate for the stated aim(s)?	3 Was the sample size justified?	4 Was the target/ reference population clearly defined? (Is it clear who the research was about?)	5 Was the sample frame taken from an appropriate population base so that it closely represented the target/ reference population under investigation?	6 Was the selection process likely to select subjects/ participants that were representative of the target/ reference population under investigation?	7 Were measures undertaken to address and categorise non-responders?	8 Were the risk factor and outcome variables measured appropriate to the aims of the study?	9 Were the risk factor and outcome variables measured correctly using instruments/ measurements that had been trialled, piloted or published previously?	10 Is it clear what was used to determined statistical significance and/or precision estimates? (eg, p values, CIs)	11 Were the methods (including statistical methods) sufficiently described to enable them to be repeated?	12 Were the basic data adequately described?	13 Does the response rate raise concerns about non-response bias? *	14 If appropriate, was information about non-responders described?	15 Were the results internally consistent?	16 Were the results presented for all the analyses described in the methods?	17 Were the authors’discussions and conclusions justified by the results?	18 Were the limitations of the study discussed?	19 Were there any funding sources or conflicts of interest that may affect the authors’interpretation of the results? *	20 Was ethical approval or consent of participants attained?
Borreani, 2014	Y	Y	N	Y	Y	Y	N	Y	Y	Y	Y	Y	NA	N	N	Y	Y	Y	N	Y	15
Brand, 2021	Y	Y	N	Y	Y	Y	N	Y	N	Y	Y	Y	NA	N	Y	Y	Y	Y	N	Y	15
Buchanan, 2017	Y	Y	N	Y	Y*	Y	Y	Y	Y	Y	Y	Y	NA	Y	Y	Y	Y	Y	N	Y	17
Carpenter, 2014	Y	Y	Y	Y	Y*	Y	N	Y	Y	Y	Y	Y	NA	N	Y	Y	Y	Y	N	Y	16
Claes, 2005	Y	Y	N	Y	Y*	Y	N	Y	N	Y	Y	Y	NA	N	N	Y	Y	Y	N	Y	13
Croyle, 1997	Y	Y	N	Y	Y*	Y	N	Y	Y	N	Y	Y	NA	N	Y	NI	Y	Some mentioning of sample size	N	Y	12
Dagan & Gill, 2004	Y	Y	N	Y	Y	Y	N	Y	Y	Y	Y	Y	NA	N	Y	Y	Y	Y	N	Y	16
Dagan & Shochat, 2009	Y	Y	N	Y	Y	Y	N	Y	Y	N	Y	Y	NA	N	Y	Y	Y	Y	N	Y	15
Dorval, 2006	Y	Y	N	Y	Y	Y	N	Y	Y	N	Y	Y	NA	N	Y	NA	Y	N	N	Y	13
Ertmanski, 2009	Y	Y	Y	Y	Y	Y	N	Y	N	Y	N	Y	NA	N	Y	N	Y	Y	N	Y	14
Finch, 2013	Y	Y	Y	Y	Y*	Y	Y	Y	Y	N	Y	Y	N	Y	Y	Y	Y	Y	N	Y	17
Foster, 2007	Y	Y	N	Y	Y	Y	Y	Y	Y	N	Y	Y	Y	Y	Y	Y	Y	N	N	Y	16
Geirdal & Dahl, 2008	Y	Y	N	Y	Y	Y	Y	Y	Y	Y	Y	Y	Y	Y	Y	Y	Y	Y	N	Y	18
Geirdal, 2004	Y	Y	N	Y	Y	Y	N	Y	Y	Y	Y	Y	N	N	Y	Y	Y	Y	N	N	15
Gopie, 2013	Y	Y	N	Y	Y*	Y	Y	Y	Y	Y	Y	Y	Y	Y	Y	Y	Y	Y	N	Y	17
Graves, 2012	Y	Y	N	Y	Y*	Y	Y	Y	N	Y	Y	Y	Y	Y	N	Y	Y	Y	N	Y	15
Graves, 2010	Y	Y	N	Y	Y*	Y	Y	Y	N	N	Y	Y	Y	Y	Y	Y	Y	Y	Y	Y	16
Isern, 2008	Y	Y	N	Y	Y	Y	N	Y	Y	Y	Y	Y	NA	N	Y	Y	Y	some mentioning regarding retrospective design	N	Y	15
Isselhard, 2023	Y	Y	N	Y	Y*	Y	N	Y	Y	Y	Y	Y	NA	N	Y	Y	Y	Y	N	Y	16
Julian-Rynier, 2010	Y	Y	N	Y	Y	Y	N	Y	Y	N	Y	Y	NA	N	Y	Y	Y	Y	Y	Y	16
Kinney, 2005	Y	Y	N	Y	Y*	Y	Y	Y	Y	Y	Y	Y	N	Y	Y	Y	Y	Y	N	Y	17
Lapointe, 2013	Y	Y	N	Y	Y	Y	N	Y	Y	Y	Y	Y	NA	N	Y	Y	Y	Y	N	Y	16
Landau, 2015	Y	Y	Y	Y	Y*	Y	N	Y	Y	Y	Y	Y	NA	N	Y	Y	Y	Y	N	Y	16
Lodder, 2001	Y	Y	N	Y	Y	Y	Y	Y	N	Y	Y	Y	NA	Y	Y	No, added exlporatory	Y	N	N	Y	15
Lodder, 2002	Y	Y	N	Y	Y	Y	Y	Y	N	Y	Y	Y	N	Y	Y	Y	Y	Y	N	Y	17
Low, 2008	Y	Y	N	Y	Y	Y	Y	Y	N	Y	Y	Y	N	Y	Y	N	Y	Y	Y	Y	17
Madalinska, 2007	Y	Y	N	Y	Y*	Y	Y	Y	Y	Y	Y	Y	N	Y	Y	Y	Y	Y	N	Y	17
Maheu, 2012	Y	Y	N	Y	Y*	Y	Y	Y	N	Y	Y	Y	Y	Y	Y	Y	Y	Y	N	Y	16
Maheu, 2014	Y	Y	N	Y	Y*	Y	Y	Y	Y	Y	Y	Y	Y	Y	Y	Y	Y	Y	N	Y	17
Meiser, 2002	Y	Y	N	Y	Y*	Y	Y	Y	Y	N	Y	Y	N	Y	Y	Y	Y	Y	N	Y	16
Metcalfe, 2020	Y	Y	N	Y	Y*	Y	N	Y	Y	Y	Y	Y	NA	N	Y	Y	Y	Y	N	Y	15
Metcalfe, 2017	Y	Y	Y	Y	Y*	Y	N	Y	Y	N	Y	Y	NA	N	Y	Y	Y	Y	N	Y	15
Metcalfe, 2012	Y	Y	N	Y	Y	Y	N	Y	Y	N	Y	Y	NA	N	Y	Y	Y	Y	N	Y	15
O'Neill, 2009	Y	Y	N	Y	Y*	Y	N	Y	Y	N	Y	Y	NA	N	Y	Y	Y	Y	N	Y	14
Reichelt, 2004	Y	Y	N	Y	Y*	Y	Y	Y	Y	Y	Y	Y	Y	Y	Y	N	Y	Y	N	Y	16
Reichelt, 2008	Y	Y	N	Y	Y	Y	Y	Y	Y	Y	Y	Y	Y	Y	Y	Y	Y	Y	N	Y	18
Schwartz, 2002	Y	Y	N	Y	Y*	Y	N	Y	Y	Y	Y	Y	NA	N	Y	Y	Y	Y	N	y	15
Shochat & Dagan, 2010	Y	Y	N	Y	Y*	Y	N	Y	Y	N	Y	Y	NA	N	Y	Y	Y	Y	N	Y	14
Smith, 2008	Y	Y	N	Y	Y*	Y	N	Y	Y	Y	Y	Y	NA	N	Y	Y	Y	Y	N	Y	15
Spiegel, 2011	Y	Y	N	Y	Y*	Y	N	Y	Y+N	Y	Y	Y	NA	N	Y	Y	Y	Y	N	Y	15
Van Deijk, 2006	Y	Y	N	Y	Y*	Y	Y	Y	Y	N	Y	Y	Y	Y	Y	Y	Y	Y	N	Y	16
van Edgdom, 2020	Y	Y	N	Y	Y*	Y	N	Y	Y	Y	Y	Y	NA	N	Y	Y	Y	Y	Y	Y	16
Van Oostrom, 2007	Y	Y	N	Y	Y	Y	Y	Y	Y	Y	Y	Y	N	Y	Y	Y	Y	Y	Y	Y	18
Van Oostrom, 2003	Y	Y	N	Y	Y*	Y	N	Y	Y	N	Y	Y	NA	N	Y	Y	Y	Y	N	Y	14
Van Roosmalen, 2004	Y	Y	N	Y	Y*	Y	N	Y	Y+N	Y	Y	Y	NA	N	Y	Y	Y	Y	N	Y	14
Watson, 2004	Y	Y	N	Y	Y	Y	Y	Y	Y	N	Y	Y	N	Y	Y	Y	Y	Y	N	Y	17
																					0
* The population was taken from an appropriate base and the sampling was appropriate, however, authors indicate a lack of representativeness in the final sample and /or a too small sample size

## Sheet: AXIS Results
Overview Axis rating
Axis scores	N of paper
0-12	0
12	1
13	2
14	5
15	13
16	14
17	8
18	3
